# Supplementary material for: Clinical diagnosis of metabolic disorders using untargeted metabolomic profiling and disease-specific networks learned from profiling data
Source: Sci Rep. 2022 Apr 21;12:6556. doi: 10.1038/s41598-022-10415-5 (PMC9023513; doi:10.1038/s41598-022-10415-5)
Supplement: Supplementary file 3 — Supplementary Information 3. [file 41598_2022_10415_MOESM3_ESM.xls]

## Sheet: Disease-specific graph metrics
Supplemental Table 2. Graphical model metrics for all CTD generated networks.
Disease	Network fold	Left.out.Sample	Vertex.Count	Edge.Count	Graph.Density
Aromatic L-amino acid decarboxylase deficiency	1	ALAIMO-44/EDTA-AADC-2	629	8644	0.0437658
Aromatic L-amino acid decarboxylase deficiency	2	EDTA-AADC-1	327	2451	0.0459841
Aromatic L-amino acid decarboxylase deficiency	3	ALAIMO-136/EDTA-AADC-3	329	1646	0.0305063
GABA-transaminase deficiency	1	EDTA-ABAT-1	624	7778	0.0400152
GABA-transaminase deficiency	2	ALAIMO-68b/EDTA-ABAT-5	628	7940	0.0403295
GABA-transaminase deficiency	3	ALAIMO-68a/EDTA-ABAT-6	629	8098	0.0410013
GABA-transaminase deficiency	4	EDTA-ABAT-2	470	3729	0.0338339
GABA-transaminase deficiency	5	EDTA-ABAT-3	467	2922	0.0268539
GABA-transaminase deficiency	6	EDTA-ABAT-4	467	3133	0.028793
GABA-transaminase deficiency	7	ALAIMO-85/EDTA-ABAT-7	468	2951	0.0270045
Adenylosuccinase deficiency	1	EDTA-ADSL-1	617	7357	0.0387137
Adenylosuccinase deficiency	2	EDTA-ADSL-2	313	1445	0.0295937
Adenylosuccinase deficiency	3	EDTA-ADSL-3	317	1676	0.0334624
Argininemia	1	EDTA-ARG-1	430	3371	0.0365479
Argininemia	2	EDTA-ARG-2	430	3471	0.0376321
Argininemia	3	EDTA-ARG-3	430	3398	0.0368407
Argininemia	4	EDTA-ARG-4	454	3768	0.0366426
Argininemia	5	EDTA-ARG-5	454	3596	0.03497
Argininemia	6	EDTA-ARG-6	454	3786	0.0368177
Argininemia	7	EDTA-ARG-7	454	3703	0.0360105
Argininemia	8	EDTA-ARG-8	454	3783	0.0367885
Argininemia	9	EDTA-ARG-9	430	3409	0.0369599
Argininemia	10	EDTA-ARG-10	428	3178	0.0347786
Argininemia	11	EDTA-ARG-11	427	3368	0.0370309
Argininemia	12	EDTA-ARG-12	437	3314	0.0347868
Argininemia	13	EDTA-ARG-13	449	3664	0.0364302
Argininosuccinic aciduria	1	EDTA-ASLD-1	459	4041	0.0384451
Argininosuccinic aciduria	2	EDTA-ASLD-2	459	4138	0.0393679
Argininosuccinic aciduria	3	EDTA-ASLD-3	459	4230	0.0402432
Argininosuccinic aciduria	4	EDTA-ASLD-4	459	4265	0.0405762
Argininosuccinic aciduria	5	EDTA-ASLD-5	475	2858	0.0253875
Argininosuccinic aciduria	6	EDTA-ASLD-6	475	2524	0.0224206
Argininosuccinic aciduria	7	EDTA-ASLD-7	475	4566	0.0405596
Argininosuccinic aciduria	8	EDTA-ASLD-8	475	2460	0.0218521
Argininosuccinic aciduria	9	EDTA-ASLD-9	459	4033	0.038369
Argininosuccinic aciduria	10	EDTA-ASLD-10	459	4262	0.0405476
Argininosuccinic aciduria	11	EDTA-ASLD-11	475	4170	0.037042
Citrullinemia	1	HEP-CIT-1	476	4699	0.0415657
Citrullinemia	2	HEP-CIT-2	476	4594	0.0406369
Citrullinemia	3	HEP-CIT-3	476	4403	0.0389474
Citrullinemia	4	HEP-CIT-4	476	4747	0.0419903
Citrullinemia	5	HEP-CIT-5	476	4735	0.0418841
Citrullinemia	6	HEP-CIT-6	476	4763	0.0421318
Citrullinemia	7	HEP-CIT-7	476	3967	0.0350907
Citrullinemia	8	HEP-CIT-8	476	4304	0.0380716
Citrullinemia	9	HEP-CIT-9	476	4702	0.0415922
Ornithine transcarbamylase deficiency	1	EDTA-OTC-1	378	1083	0.0151994
Ornithine transcarbamylase deficiency	2	EDTA-OTC-2	376	1940	0.0275177
Ornithine transcarbamylase deficiency	3	EDTA-OTC-3	378	2215	0.0310864
Ornithine transcarbamylase deficiency	4	EDTA-OTC-4	377	1043	0.0147158
Ornithine transcarbamylase deficiency	5	EDTA-OTC-5	379	2213	0.0308944
Ornithine transcarbamylase deficiency	6	EDTA-OTC-6	376	1840	0.0260993
Ornithine transcarbamylase deficiency	7	EDTA-OTC-7	375	2057	0.0293333
Ornithine transcarbamylase deficiency	8	EDTA-OTC-8	377	1085	0.0153084
Ornithine transcarbamylase deficiency	9	EDTA-OTC-9	374	1916	0.0274691
Ornithine transcarbamylase deficiency	10	EDTA-OTC-10	377	2416	0.0340877
Ornithine transcarbamylase deficiency	11	EDTA-OTC-11	379	2235	0.0312016
Ornithine transcarbamylase deficiency	12	EDTA-OTC-12	374	2312	0.0331465
Ornithine transcarbamylase deficiency	13	EDTA-OTC-13	375	2381	0.0339537
Ornithine transcarbamylase deficiency	14	EDTA-OTC-14	374	2137	0.0306376
Ornithine transcarbamylase deficiency	15	EDTA-OTC-15	377	1054	0.014871
Ornithine transcarbamylase deficiency	16	ALAIMO-13/EDTA-OTC-17	379	1275	0.0177996
Ornithine transcarbamylase deficiency	17	EDTA-OTC-16	380	958	0.0133037
Cobalamin biosynthesis	1	HEP-COB-1	476	2845	0.0251659
Cobalamin biosynthesis	2	HEP-COB-2	476	1669	0.0147634
Cobalamin biosynthesis	3	HEP-COB-3	476	2505	0.0221583
Cobalamin biosynthesis	4	HEP-COB-4	476	2470	0.0218487
Cobalamin biosynthesis	5	HEP-COB-5	476	2623	0.0232021
Cobalamin biosynthesis	6	HEP-COB-6	476	2346	0.0207519
Glutaric acidemia 1	1	HEP-GA-1	476	2549	0.0225475
Glutaric acidemia 1	2	HEP-GA-2	476	2134	0.0188766
Glutaric acidemia 1	3	HEP-GA-3	476	1707	0.0150995
Glutaric acidemia 1	4	HEP-GA-4	476	2223	0.0196639
Glutaric acidemia 1	5	HEP-GA-5	476	2965	0.0262273
Cerebral creatine deficiency syndrome 2	1	HEP-GAMT-1	476	2260	0.0199912
Cerebral creatine deficiency syndrome 2	2	HEP-GAMT-2	476	1905	0.016851
Cerebral creatine deficiency syndrome 2	3	HEP-GAMT-3	476	2072	0.0183282
Cerebral creatine deficiency syndrome 2	4	HEP-GAMT-4	476	2012	0.0177974
Cerebral creatine deficiency syndrome 2	5	HEP-GAMT-5	476	1829	0.0161787
Cerebral creatine deficiency syndrome 2	6	HEP-GAMT-6	476	3803	0.03364
Cerebral creatine deficiency syndrome 2	7	HEP-GAMT-7	476	2009	0.0177709
Cerebral creatine deficiency syndrome 2	8	HEP-GAMT-8	476	3769	0.0333392
Maple syrup urine disease	1	HEP-MSUD-1	476	2354	0.0208226
Maple syrup urine disease	2	HEP-MSUD-2	476	2226	0.0196904
Maple syrup urine disease	3	HEP-MSUD-3	476	2228	0.0197081
Maple syrup urine disease	4	HEP-MSUD-4	476	2174	0.0192304
Maple syrup urine disease	5	HEP-MSUD-5	476	3722	0.0329235
Maple syrup urine disease	6	HEP-MSUD-6	476	3515	0.0310924
Maple syrup urine disease	7	HEP-MSUD-7	476	3619	0.0320124
Maple syrup urine disease	8	HEP-MSUD-8	476	2051	0.0181424
Maple syrup urine disease	9	HEP-MSUD-9	476	2254	0.0199381
Maple syrup urine disease	10	HEP-MSUD-10	476	2240	0.0198142
Maple syrup urine disease	11	HEP-MSUD-11	476	2065	0.0182663
Maple syrup urine disease	12	HEP-MSUD-12	476	2160	0.0191066
Maple syrup urine disease	13	HEP-MSUD-13	476	3676	0.0325166
Maple syrup urine disease	14	HEP-MSUD-14	476	2230	0.0197258
Maple syrup urine disease	15	HEP-MSUD-15	476	3667	0.032437
Maple syrup urine disease	16	HEP-MSUD-16	476	3711	0.0328262
Maple syrup urine disease	17	HEP-MSUD-17	476	2193	0.0193985
Maple syrup urine disease	18	HEP-MSUD-18	476	2102	0.0185935
Methylmalonic aciduria	1	HEP-MMA-1	476	4280	0.0378594
Methylmalonic aciduria	2	HEP-MMA-2	476	4311	0.0381336
Methylmalonic aciduria	3	HEP-MMA-3	476	4386	0.038797
Methylmalonic aciduria	4	HEP-MMA-4	476	4120	0.0364441
Methylmalonic aciduria	5	HEP-MMA-5	476	4109	0.0363467
Methylmalonic aciduria	6	HEP-MMA-6	476	3773	0.0333746
Methylmalonic aciduria	7	HEP-MMA-7	476	4451	0.039372
Methylmalonic aciduria	8	HEP-MMA-8	476	4282	0.037877
Methylmalonic aciduria	9	HEP-MMA-9	476	4290	0.0379478
Propionic acidemia	1	HEP-PA-1	476	3120	0.0275984
Propionic acidemia	2	HEP-PA-2	476	3133	0.0277134
Propionic acidemia	3	HEP-PA-3	476	3082	0.0272623
Propionic acidemia	4	HEP-PA-4	476	2787	0.0246528
Propionic acidemia	5	HEP-PA-5	476	3100	0.0274215
Propionic acidemia	6	HEP-PA-6	476	3250	0.0287483
Propionic acidemia	7	HEP-PA-7	476	3169	0.0280318
Propionic acidemia	8	HEP-PA-8	476	2841	0.0251305
Propionic acidemia	9	HEP-PA-9	476	3295	0.0291464
Zellweger spectrum disorder	1	EDTA-ZSD-1	499	3459	0.0278388
Zellweger spectrum disorder	2	EDTA-ZSD-2	499	3435	0.0276457
Zellweger spectrum disorder	3	EDTA-ZSD-3	499	3472	0.0279434
Zellweger spectrum disorder	4	EDTA-ZSD-4	499	3417	0.0275008
Zellweger spectrum disorder	5	EDTA-ZSD-5	499	3418	0.0275088
Zellweger spectrum disorder	6	EDTA-ZSD-6	499	3391	0.0272915
Zellweger spectrum disorder	7	EDTA-ZSD-7	499	3507	0.0282251
Zellweger spectrum disorder	8	EDTA-ZSD-8	499	3242	0.0260923
Zellweger spectrum disorder	9	EDTA-ZSD-9	499	3486	0.0280561
Zellweger spectrum disorder	10	EDTA-ZSD-10	499	3635	0.0292553
Zellweger spectrum disorder	11	EDTA-ZSD-11	499	3113	0.0250541
Zellweger spectrum disorder	12	EDTA-ZSD-12	499	3411	0.0274525
Zellweger spectrum disorder	13	EDTA-ZSD-13	499	3230	0.0259958
Zellweger spectrum disorder	14	EDTA-ZSD-14	499	3257	0.0262131
Zellweger spectrum disorder	15	EDTA-ZSD-15	499	3501	0.0281768
Zellweger spectrum disorder	16	EDTA-ZSD-16	499	3278	0.0263821
Zellweger spectrum disorder	17	EDTA-ZSD-17	499	3629	0.029207
Zellweger spectrum disorder	18	EDTA-ZSD-18	499	3375	0.0271628
Rhizomelic chondrodysplasia punctata	1	EDTA-RCDP-1	380	2455	0.0340925
Rhizomelic chondrodysplasia punctata	2	EDTA-RCDP-2	378	2519	0.0353529
Rhizomelic chondrodysplasia punctata	3	EDTA-RCDP-3	378	2414	0.0338793
Rhizomelic chondrodysplasia punctata	4	EDTA-RCDP-4	377	2396	0.0338055
Rhizomelic chondrodysplasia punctata	5	EDTA-RCDP-5	377	2344	0.0330718
Rhizomelic chondrodysplasia punctata	6	EDTA-RCDP-6	380	2455	0.0340925
Rhizomelic chondrodysplasia punctata	7	EDTA-RCDP-7	378	2360	0.0331214
Rhizomelic chondrodysplasia punctata	8	EDTA-RCDP-8	378	2471	0.0346792
Rhizomelic chondrodysplasia punctata	9	EDTA-RCDP-9	379	2433	0.0339657
Rhizomelic chondrodysplasia punctata	10	EDTA-RCDP-10	382	2577	0.0354125
Rhizomelic chondrodysplasia punctata	11	EDTA-RCDP-11	379	2469	0.0344683
Rhizomelic chondrodysplasia punctata	12	EDTA-RCDP-12	380	2501	0.0347313
Rhizomelic chondrodysplasia punctata	13	EDTA-RCDP-13	376	2451	0.034766
Rhizomelic chondrodysplasia punctata	14	EDTA-RCDP-14	380	2459	0.034148
Rhizomelic chondrodysplasia punctata	15	EDTA-RCDP-15	379	2441	0.0340774
Rhizomelic chondrodysplasia punctata	16	EDTA-RCDP-16	377	2398	0.0338337
Rhizomelic chondrodysplasia punctata	17	EDTA-RCDP-17	379	2500	0.0349011
Rhizomelic chondrodysplasia punctata	18	EDTA-RCDP-18	379	2497	0.0348592
Rhizomelic chondrodysplasia punctata	19	EDTA-RCDP-19	376	2430	0.0344681
Rhizomelic chondrodysplasia punctata	20	EDTA-RCDP-20	376	2493	0.0353617
Rhizomelic chondrodysplasia punctata	21	EDTA-RCDP-21	377	2323	0.0327756
Phenylketonuria	1	HEP-PKU-1	476	3310	0.0292791
Phenylketonuria	2	HEP-PKU-2	476	3333	0.0294825
Phenylketonuria	3	HEP-PKU-3	476	3433	0.0303671
Phenylketonuria	4	HEP-PKU-4	476	3701	0.0327377
Phenylketonuria	5	HEP-PKU-5	476	3650	0.0322866
Phenylketonuria	6	HEP-PKU-6	476	3704	0.0327643
Phenylketonuria	7	HEP-PKU-7	476	3615	0.031977
Phenylketonuria	8	HEP-PKU-8	476	3667	0.032437
Graph density - the ratio of the number of edges |E| with respect to the maximum possible edges.
